# Supplementary material for: Comparative Efficacy and Safety of 0.05% Cyclosporine A and 3% Diquafosol Sodium in Dry Eye Disease: A Systematic Review and Meta-Analysis with Trial Sequential Analysis
Source: J Clin Med. 2026 Jun 21;15(12):4823. doi: 10.3390/jcm15124823 (PMC13302226; doi:10.3390/jcm15124823)
Supplement: Supplementary file 1 [file jcm-15-04823-s001.zip]

Archive with 1 entries (1 files):
- jcm-4280842-supplementary.pdf
